# Supplementary material for: Rational Approach toward COVID-19’s Main Protease Inhibitors: A Hierarchical Biochemoinformatics Analysis
Source: Int J Mol Sci. 2024 Jun 18;25(12):6715. doi: 10.3390/ijms25126715 (PMC11204165; doi:10.3390/ijms25126715)
Supplement: Supplementary file 1 [file ijms-25-06715-s001.zip]

Archive with 1 entries (1 files):
- ijms-2988241-supplementary.pdf
